# Supplementary material for: Curcumin Reduces Colorectal Cancer Cell Proliferation and Migration and Slows In Vivo Growth of Liver Metastases in Rats
Source: Biomedicines. 2021 Sep 8;9(9):1183. doi: 10.3390/biomedicines9091183 (PMC8467247; doi:10.3390/biomedicines9091183)
Supplement: Supplementary file 1 [file biomedicines-09-01183-s001.zip]

Archive with 1 entries (1 files):
- biomedicines-1264304-supplementary.pdf
